# Supplementary material for: The Comparative Effectiveness of Intravenous Immunoglobulin and Corticosteroids in Kawasaki Disease: A Nationwide Claim Data Analysis
Source: J Clin Med. 2025 Mar 16;14(6):2012. doi: 10.3390/jcm14062012 (PMC11943333; doi:10.3390/jcm14062012)
Supplement: Supplementary file 1 [file jcm-14-02012-s001.zip]

Archive with 1 entries (1 files):
- jcm-3517029-supplementary.pdf
